# Supplementary material for: BACH1 controls hepatic insulin signaling and glucose homeostasis in mice
Source: Nat Commun. 2023 Dec 21;14:8428. doi: 10.1038/s41467-023-44088-z (PMC10739811; doi:10.1038/s41467-023-44088-z)
Supplement: Supplementary file 4 — Source Data [file 41467_2023_44088_MOESM4_ESM.xlsx]

## Sheet: Fig1
Fig.1b
	Normal						NAFLD
	male	male	female	male	female	female	female	male	female	male	male	female
	1.00563	0.857638	1.05516	1.02181	2.09649	0.51295	3.19902	4.08814	3.63323	3.94204	2.98707	2.9681
Mean	1.09161						3.4696
SD	0.531596						0.487873
1c
Fig.1e
	Normal						NAFLD
	male	male	female	male	female	female	female	male	female	male	male	female
	1.04878	0.737754	0.871772	0.845577	0.993942	1.84368	1.96648	2.07007	2.85698	2.20603	2.25176	2.1604
Mean	1.05692						2.25195
SD	0.400959						0.31341
Fig.1g
	CD								HFD
	0.97	1.1	0.66	1.08	0.86	0.89	0.96	1.79	2.67	2.57	3.02	3.61	0.95	1.43	1.98	1.63
Mean	1.03875								2.2325
SD	0.333443								0.889506
Fig.1h
Fig.1i
Fig.1j
Fig.1k

## Sheet: Fig2
Fig.2a
liver weight
	CD Bach1fl/fl								CD Bach1LKO								HFD Bach1fl/fl								HFD Bach1LKO
	1.3	1.25	1.43	1.02	1.23	1.12	1.22	1.18	0.76	1.15	0.85	0.87	1.15	1.12	1	1.32	2.01	1.49	1.51	1.33	1.9	1.71	1.82	1.43	1.56	1.32	1.47	1.27	1.17	1.16	1.36	1
Mean	1.21875								1.0275								1.65								1.28875
SD	0.121354								0.190019								0.245124								0.180035
liver/body weight
	CD Bach1fl/fl								CD Bach1LKO								HFD Bach1fl/fl								HFD Bach1LKO
	4.6034	4.74203	4.51959	4.33121	4.34322	4.19947	4.37276	4.58075	3.08818	4.16667	3.59104	4.2029	3.57921	3.43137	4.06009	4.79826	4.29304	3.86511	3.9231	4.07975	4.79677	3.83494	4.375	3.56965	3.22181	3.26975	3.65217	3.27404	2.60463	2.83272	3.54813	3.04785
Mean	4.46155								3.86471								4.09217								3.18139
SD	0.178856								0.542799								0.384762								0.34769
Fig.2b
Fasting blood-glucose
	CD Bach1fl/fl								CD Bach1LKO								HFD Bach1fl/fl								HFD Bach1LKO
	6.9	6.5	7.3	5.3	6.9	7.9	6.9	7.7	6.4	5.6	5.9	7.6	5.2	5.1	7.2	7.4	9.3	8.7	9.1	8.4	8.8	10.7	11.2	8.5	7.7	7.4	8.7	8.7	9.2	6.1	7.3	6.3
Mean	6.925								6.3								9.3375								7.675
SD	0.803119								1.00143								1.046								1.13484
Fasting insulin
	CD Bach1fl/fl								CD Bach1LKO								HFD Bach1fl/fl								HFD Bach1LKO
	9.26629	6.62244	9.9268	11.907	5.29942	6.62244	7.94473	3.31351	4.63763	5.961	5.29942	9.26629	3.97566	7.94473	3.97566	5.96102	13.2266	15.2042	21.1273	12.567	18.4967	14.5452	18.4967	13.2266	14.5452	10.5777	7.9447	10.5871	13.886	12.567	7.28368	15.2042
Mean	7.61283								5.87768								15.8613								11.5744
SD	2.73695								1.88516								3.12871								2.97329
HOMA-IR
	CD Bach1fl/fl								CD Bach1LKO								HFD Bach1fl/fl								HFD Bach1LKO
	3.2535	2.20748	3.22069	3.86316	1.62515	2.32521	2.43639	1.13396	1.52527	1.48363	1.38963	3.12995	1.27221	1.80081	0.91882	1.96051	5.46698	5.87897	8.54484	4.69167	7.23426	6.91705	9.20724	4.9967	4.97769	3.47887	3.07195	4.09369	5.67782	3.40705	2.36315	4.25719
Mean	2.50819								1.6851								6.61722								3.91593
SD	0.902094								0.664179								1.65168								1.0659
Fig.2c
	CD Bach1fl/fl								CD Bach1LKO								HFD Bach1fl/fl								HFD Bach1LKO
0 min	6.9	6.5	7.3	5.3	6.9	7.9	6.9	7.7	6.4	5.6	5.9	7.6	5.2	5.1	7.2	7.4	9.3	8.7	9.1	8.4	8.8	10.7	11.2	8.5	7.7	7.4	8.7	8.7	9.2	6.1	7.3	6.3
Mean	6.925								6.3								9.3375								7.675
SD	0.803119								1.00143								1.046								1.13484
15 min	21.3	22.7	22.4	20.7	18.2	20.6	21.9	25.4	22.1	20.3	17	21.5	21.8	19.8	19.2	20.3	25	22.9	22.9	24.6	24.2	24.8	24.1	23.8	25.4	25.9	16.2	23.9	22.7	22	21.1	16.2
Mean	21.65								20.25								24.0375								21.675
SD	2.06398								1.65874								0.801672								3.74385
30 min	19.6	21	18.1	17.4	18.2	17.7	19.4	20.9	18.1	17.6	15.7	18.9	22.1	15.8	17.1	16.5	23.5	26.2	26.2	28.3	28.5	26.3	27.9	26.9	21.9	24.7	21.6	20.5	24.2	24.6	25.1	21.9
Mean	19.0375								17.725								26.725								23.0625
SD	1.40503								2.0831								1.61134								1.76873
60 min	15.1	14.8	15.8	15.5	13.4	15.8	15.1	13.2	17.1	16.8	10.7	12.1	9.9	11.7	15.9	11.3	20.1	23.3	22.3	24.6	25.2	23.5	24.2	25.2	17.3	21.8	23.7	16.9	18.9	18.3	20.1	14.9
Mean	14.8375								13.1875								23.55								18.9875
SD	1.01269								2.91961								1.71131								2.82207
90 min	10.6	11.8	10.4	11.3	11.2	13.5	13.9	12.4	13.3	14.6	9.5	10.2	8	8.1	11.2	10.4	18.2	20.3	20.3	18.5	22.2	20	21.2	21.5	9.9	17.2	15.1	12.1	20.2	14.1	19.6	10.6
Mean	11.8875								10.6625								20.275								14.85
SD	1.28779								2.33112								1.39361								3.91809
120 min	8.4	8.6	7.1	10.1	8.2	10.1	11.7	9.3	8.4	9.6	9.9	7.2	6.3	6.7	6.8	6.9	14.1	13	19	15.2	14.3	16.8	16.9	15.7	10.5	11.8	12.2	9.2	13.2	12.3	13.7	11
Mean	9.1875								7.725								15.625								11.7375
SD	1.42872								1.39361								1.91068								1.46574
AUC
	CD Bach1fl/fl								CD Bach1LKO								HFD Bach1fl/fl								HFD Bach1LKO
	74.25	77.85	73.9	72.6	68.55	76.6	79.6	80.4	78	76.9	60.8	70.1	67.55	61.3	70.4	65.65	98.5	103.6	105.8	107.8	111.7	108.4	111.5	109.5	83.6	99.2	87.05	82.35	97.2	88.2	96.4	72.25
Mean	75.4688								68.8375								107.1								88.2812
SD	3.93482								6.39446								4.41362								9.1049
Fig.2d
	CD Bach1fl/fl								CD Bach1LKO								HFD Bach1fl/fl								HFD Bach1LKO
0 min	9.2	9	7.7	8.9	6.9	8.3	8	8.8	8.6	7	7.1	8.4	8.8	7.9	9	7.9	10.8	9.4	8.2	9.2	9.4	9.8	9	10.3	9.2	7.1	9.6	8.7	8.2	7.6	9.5	8.9
Mean	8.35								8.0875								9.5125								8.6
SD	0.783764								0.749166								0.798995								0.900793
15 min	8.3	3.3	5.2	4.6	4.6	4.6	4.4	4.8	4.3	4.1	4.8	4.4	4.6	3.1	5.2	4.9	7.7	4.5	7.9	5.2	7.5	5.3	5.1	8.3	6	5.8	5.4	5.6	5.8	5.1	5.6	7.7
Mean	4.975								4.425								6.4375								5.875
SD	1.44889								0.64087								1.54452								0.786947
30 min	3.1	2.6	2.5	3.4	2.2	2.1	2.9	4.1	3.1	2.3	2.3	2.4	2.8	2.8	3.1	2.8	7.1	3.8	5.2	4	5.4	2.6	3.9	6.5	4.2	3.5	4	4.5	3.8	3.7	3.6	4.2
Mean	2.8625								2.7								4.8125								3.9375
SD	0.665341								0.329502								1.51133								0.346152
60 min	1.7	1.1	2.1	1.5	1.4	1.7	2	2.2	1.1	1.3	1.1	1.3	1.2	1.3	1.7	2.4	4.9	2.8	4.2	3.1	3.6	3.5	3	3.7	2.7	2.6	3.1	2	2.5	2.7	1.9	2.3
Mean	1.7125								1.425								3.6								2.475
SD	0.375832								0.436708								0.688684								0.395511
90 min	1.4	1.4	2.3	2	2	1.3	1.9	1.2	1	1.5	1	1.7	1.7	1.6	1	1.1	5.5	3.1	2.5	4.5	4.8	4	3.6	4.4	2.8	2.8	3.8	2.5	3.6	2.6	2.8	2.4
Mean	1.6875								1.325								4.05								2.9125
SD	0.408613								0.328416								0.963624								0.511126
120 min	2.3	2.1	3	2.9	2.4	1.7	2.3	2.6	1.2	1.7	2.1	2.8	2.8	1.9	1.4	2.1	6.7	4.4	5.1	6.4	4.7	5	3.9	4.9	4.6	3.3	4.1	4.2	3.6	4.1	4.1	4.3
Mean	2.4125								2								5.1375								4.0375
SD	0.422366								0.58554								0.954594								0.406861
AUC
	CD Bach1fl/fl								CD Bach1LKO								HFD Bach1fl/fl								HFD Bach1LKO
	20.25	13.95	17.45	17.4	14.85	14.7	16.35	18	14.4	13.55	13.8	15.4	16.1	13.7	16.2	16.2	33.95	21.1	26.45	24.6	28.35	22.8	22.05	30.5	22.6	19.9	23.15	21.05	21.6	19.95	20.7	23.2
Mean	16.6188								14.9188								26.225								21.5187
SD	2.08394								1.18259								4.48147								1.34349
Fig.2f
	CD Bach1fl/fl								CD Bach1LKO								HFD Bach1fl/fl								HFD Bach1LKO
	25.1852	28.4284	30.6947	31.4074	27.1071	25.8258	24.4244	28.2923	25.3213	28.5165	28.5566	27.6196	28.1001	29.99	28.5566	31.3033	16.8008	23.047	16.4885	25.2973	16.8008	17.7618	24.008	18.0901	17.4494	28.965	24.8488	18.5706	31.2713	30.8148	29.6056	23.6797
Mean	27.6707								28.4955								19.7868								25.6507
SD	2.52149								1.73716								3.67432								5.43535
Fig.2g
	HFD Bach1fl/fl						HFD Bach1LKO
G6pc	1.4	1.01	1.44	1.34	0.65	0.56	0.27	0.22	0.09	0.17	0.23	0.14
Mean	1.06667						0.186667
SD	0.389547						0.0659293
Pck1	0.51	1.02	1.28	0.75	1.11	0.77	0.5	0.19	0.23	0.48	0.47	0.3
Mean	0.906667						0.361667
SD	0.280761						0.138191
Fig.2h
protein level
p-IR-β/IR-β
	HFD Bach1fl/fl						HFD Bach1fl/fl+Ins						HFD Bach1LKO						HFD Bach1LKO+Ins
	0.159003	0.246926	0.074309	0.163667	0.22958	0.109742	0.462434	0.613751	0.881971	0.465607	0.562305	0.883549	0.172605	0.322548	0.353649	0.163799	0.197767	0.146086	1.25192	1.43763	1.47715	1.30356	1.42627	1.41165
Mean	0.163871						0.644936						0.226076						1.3847
SD	0.0666196						0.193074						0.0889034						0.087198
p-AKT/AKT
	HFD Bach1fl/fl						HFD Bach1fl/fl+Ins						HFD Bach1LKO						HFD Bach1LKO+Ins
	0.182856	0.152764	0.160282	0.243821	0.187467	0.205736	0.683207	0.534906	0.524549	0.549361	0.391347	0.430884	0.155447	0.191682	0.170281	0.195006	0.279883	0.222239	0.969547	0.984733	0.886821	1.08896	0.909479	1.00332
Mean	0.188821						0.519042						0.202423						0.973809
SD	0.0330548						0.102205						0.0442786						0.0720725
p-FOXO1/FOXO1
	HFD Bach1fl/fl						HFD Bach1fl/fl+Ins						HFD Bach1LKO						HFD Bach1LKO+Ins
	0.132921	0.124909	0.223337	0.132045	0.059027	0.099513	0.301464	0.283495	0.387833	0.458844	0.397879	0.240208	0.335655	0.447876	0.415045	0.133862	0.20865	0.158564	0.85444	0.784681	0.973662	1.04694	0.931201	0.98791
Mean	0.128625						0.344954						0.283275						0.929806
SD	0.0542323						0.0827658						0.134645						0.09567
p-GSK3β/GSK3β
	HFD Bach1fl/fl						HFD Bach1fl/fl+Ins						HFD Bach1LKO						HFD Bach1LKO+Ins
	0.105107	0.07182	0.128622	0.121447	0.106635	0.089199	0.343267	0.238748	0.215036	0.251381	0.280621	0.189294	0.135688	0.177784	0.106779	0.080921	0.112853	0.182364	0.840056	0.673837	0.721106	0.622616	0.68979	0.769671
Mean	0.103805						0.253058						0.132731						0.719513
SD	0.020848						0.0540675						0.0406322						0.0766913

## Sheet: Fig3
Fig.3a
liver weight
	CD NTG								CD Bach1LTG								HFD NTG								HFD Bach1LTG
	1.31	1.45	1.2	1.22	1.19	1.14	1.22	1.2	1.37	1.3	1.3	1.43	1.28	1.33	1.41	1.28	1.5892	1.744	1.6141	1.39	1.53	1.71	1.35	1.74	1.82	1.87	1.99	1.8	2.23	1.91	1.95	1.94
Mean	1.24125								1.3375								1.58341								1.93875
SD	0.0967231								0.0589794								0.152151								0.134423
liver/body weight
	CD NTG								CD Bach1LTG								HFD NTG								HFD Bach1LTG
	4.23	4.42	4.77	4.2	4.17	4.21	3.94	3.98	3.98	4.13	4.39	4.53	4.37	4.28	4.57	4	4.56	4.23	4.42	3.5	3.64	4.14	3.41	3.95	4.7	4.55	4.3	4.43	5.01	4.22	4.3	4.45
Mean	4.24								4.28125								3.98125								4.495
SD	0.261425								0.226049								0.429266								0.258623
Fig.3b
Fasting blood-glucose
	CD NTG								CD Bach1LTG								HFD NTG								HFD Bach1LTG
	8.3	7.4	6.9	7.2	7.6	6.8	7.1	6.6	8.9	8.3	11.3	7.6	7.9	6.8	8.4	5.9	10.7	8.8	9.9	9.4	8.2	8.6	8.7	9.6	11.2	10.6	11.5	10.3	9.7	10.4	12.2	12.9
Mean	7.2375								8.1375								9.2375								11.1
SD	0.537022								1.59547								0.819298								1.06637
Fasting insulin
	CD NTG								CD Bach1LTG								HFD NTG								HFD Bach1LTG
	6.62244	5.29942	9.2663	8.6056	7.28368	5.29942	9.9268	6.62244	7.94473	9.9268	11.2473	13.227	5.96102	8.6056	11.9072	5.96102	16.5218	11.2473	19.155	15.2042	17.1803	11.9072	13.886	14.5452	19.1546	17.1803	18.4967	17.839	19.8124	20.47	17.1803	19.1546
Mean	7.36576								9.34758								14.9559								18.661
SD	1.74681								2.69926								2.65803								1.20554
HOMA-IR
	CD NTG								CD Bach1LTG								HFD NTG								HFD Bach1LTG
	2.44295	1.74292	2.84166	2.75379	2.46027	1.6016	3.13246	1.94258	3.14258	3.66188	5.64862	4.46779	2.09298	2.6008	4.44536	1.56311	7.85702	4.39893	8.4282	6.35199	6.26125	4.5512	5.36925	6.20595	9.53475	8.09381	9.45386	8.1663	8.54134	9.46167	9.31552	10.982
Mean	2.36478								3.45289								6.17797								9.19366
SD	0.551712								1.3692								1.43358								0.938046
Fig.3c
	CD NTG								CD Bach1LTG								HFD NTG								HFD Bach1LTG
0 min	8.3	7.4	6.9	7.2	7.6	6.8	7.1	6.6	8.9	8.3	11.3	7.6	7.9	6.8	8.4	5.9	10.7	8.8	9.9	9.4	8.2	8.6	8.7	9.6	11.2	10.6	11.5	10.3	9.7	10.4	12.2	12.9
Mean	7.2375								8.1375								9.2375								11.1
SD	0.537022								1.59547								0.819298								1.06637
15 min	20.1	18.3	20.7	18.8	22.8	20.3	20.1	22.4	23.3	22	21.1	24.4	22.6	21.8	20.1	15.4	22.8	26.3	23.4	20.8	22.7	23.6	19.1	21.4	23.8	23.5	30	21.6	26.7	21.5	27.5	28.2
Mean	20.4375								21.3375								22.5125								25.35
SD	1.55833								2.73388								2.14638								3.18254
30 min	18.2	13.8	18	13.5	19.6	20.2	23.8	17.3	14.8	14.6	16.6	21.7	22.8	25.9	18.8	20.2	26.8	27.1	25.6	24.1	26.8	26.5	21.4	18.6	28.8	26.2	30	28.7	28.2	26.8	30	30
Mean	18.05								19.425								24.6125								28.5875
SD	3.36876								4.00241								3.09444								1.46817
60 min	14.4	11	16.1	12.9	16	16.5	15.8	13.3	11.4	11.9	10.6	23.6	19.4	21.4	13.6	18.7	19.7	25.4	19.2	19.9	21.7	20	18.4	17.5	18.4	30	30	24	28.9	19.6	30	22.8
Mean	14.5								16.325								20.225								25.4625
SD	1.95521								5.04005								2.4259								4.88524
90 min	10.2	9.4	12.3	11.3	12.9	9.5	11.4	8	6.3	8.7	8.2	12.8	15.1	14.9	10.8	13.3	17.6	19.6	16.6	17.1	20.6	17.2	14.9	13.6	15.6	25.5	27	17.5	26	14.4	22.7	20
Mean	10.625								11.2625								17.15								21.0875
SD	1.64208								3.27891								2.27031								4.92876
120 min	16.3	7	8.7	10.2	8	7.9	9	7.7	7.3	7.6	6	8.9	9.8	10.4	9.9	11	16.7	13.3	10.4	10.8	17.8	15.3	10.7	15.4	11.8	21.9	24.1	13.8	17.9	13.6	19.4	19
Mean	9.35								8.8625								13.8								17.6875
SD	2.96985								1.73694								2.9189								4.31027
AUC
	CD NTG								CD Bach1LTG								HFD NTG								HFD Bach1LTG
	75.2	59.7	74.9	65.2	79.1	73.85	79.15	68.15	63.9	65.15	65.15	90.75	88.75	92.6	72.45	76.05	100.6	109.5	94.95	92	104.8	99.25	83.5	83.6	98.1	121.5	134.8	103.9	123.6	94.3	126	117
Mean	71.9062								76.85								96.025								114.9
SD	6.92704								12.2145								9.4								14.4937
Fig.3d
	CD NTG								CD Bach1LTG								HFD NTG								HFD Bach1LTG
0 min	9.3	7.5	8.2	8.4	7.6	8.2	7.5	8.7	8.4	7.9	9.7	7.1	8.3	5.8	10.4	8.4	9.8	8.4	9.7	12.4	9.4	8.2	9.8	7.6	11.5	10.8	11.4	10.6	10.9	9.2	10.2	8.2
Mean	8.175								8.25								9.4125								10.35
SD	0.636396								1.42528								1.46817								1.13137
15 min	4.2	4.9	4.1	4.8	3.9	4.1	5.2	3.2	5.5	5.3	5.9	4.2	4.1	5.3	3.9	3.8	5.7	6	6.6	8.1	5.2	5.7	5.4	5.6	6.9	7.6	8.9	9.4	9.1	3.2	7.4	5.2
Mean	4.3								4.75								6.0375								7.2125
SD	0.641427								0.831522								0.933408								2.12565
30 min	1.9	2.3	4.2	2.3	1.9	2.2	2.5	1.5	3.1	3	2.9	2.2	3.2	2.9	2.9	1.7	3.4	4.6	3.6	3.1	3.9	3.7	3.8	4.9	4.5	7.9	6.9	4.7	5.6	3	3	2.7
Mean	2.35								2.7375								3.875								4.7875
SD	0.810643								0.515302								0.599404								1.91419
60 min	1	1.8	2	2	1.6	1.9	1.8	1.5	1.5	2.4	1.8	1.3	3.9	1.3	3	1.7	3	3.3	4.8	1.9	3.1	2.9	2.7	2.3	4	6.4	5.1	4.2	4.9	2.8	3.2	2.8
Mean	1.7								2.1125								3								4.175
SD	0.333809								0.928036								0.856905								1.25897
90 min	1.3	1.3	1.5	1.3	1.4	1.5	1.4	1.3	1.4	1.7	1.3	2.1	2.9	1.3	3.6	1.9	2.8	3.3	6.3	2.9	2.3	1.9	1.8	2.9	5.6	6.9	6.6	5.7	4.3	3.6	4.2	3.5
Mean	1.375								2.025								3.025								5.05
SD	0.0886405								0.829372								1.42302								1.32773
120 min	1.7	1.4	1.8	1.5	1.5	1.7	2	1.6	1.6	1.9	1.8	2.9	3.2	1.4	3.4	3.7	3.9	4.9	8.2	3.8	3.5	4	3.6	3.5	7.4	6.5	7.2	6.9	5.2	5.3	5.6	5.2
Mean	1.65								2.4875								4.425								6.1625
SD	0.192725								0.907803								1.59082								0.93951
AUC
	CD NTG								CD Bach1LTG								HFD NTG								HFD Bach1LTG
	13.9	14.75	16.8	15.35	13.35	14.65	15.65	12.65	16.5	17.3	17.65	14.8	19.85	14.4	20.3	15.15	21.75	23.85	30.25	24.1	20.95	20.3	20.4	21.25	30.45	37.45	36.8	32.75	31.95	19.85	25.7	20.9
Mean	14.6375								16.9937								22.8562								29.4812
SD	1.32954								2.22958								3.32108								6.71331
Fig.3f
	CD NTG								CD Bach1LTG								HFD NTG								HFD Bach1LTG
	36.8507	26.8833	27.075	30.9086	28.225	26.0207	25.5415	30.1418	26.4999	22.4746	30.1418	22.6663	25.5415	27.2666	26.6916	29.1834	24.5831	26.8833	26.4999	24.7748	19.7911	24.1997	22.0912	22.4746	19.4077	20.1744	17.6826	18.8327	20.5578	16.7242	19.7911	15.7658
Mean	28.9558								26.3082								23.9122								18.617
SD	3.70691								2.74159								2.36542								1.72494
Fig.3g
	HFD NTG						HFD Bach1LTG
G6pc	0.964001	1.54261	1.13932	0.837443	0.816354	0.85046	1.6223	1.27913	2.89764	1.5357	1.96696	1.55804
Mean	1.02503						1.80996
SD	0.280672						0.57678
Pck1	1.59751	1.31207	0.490259	0.756936	0.880939	1.45796	1.93136	2.06593	3.14423	1.39716	1.33866	2.4324
Mean	1.08261						2.05162
SD	0.437328						0.676769
Fig.3h
protein level
p-IR-β/IR-β
	HFD NTG						HFD NTG+Ins						HFD Bach1LTG						HFD Bach1LTG+Ins
	0.365541	0.405201	0.147015	0.23913	0.308519	0.242088	1.10325	0.989884	1.13924	1.08666	1.22227	1.03785	0.224693	0.369551	0.161299	0.282584	0.298845	0.242403	0.881092	0.771475	0.642034	0.628991	0.738056	0.561858
Mean	0.284582						1.09652						0.263229						0.703918
SD	0.0943107						0.0807383						0.0710717						0.115538
p-AKT/AKT
	HFD NTG						HFD NTG+Ins						HFD Bach1LTG						HFD Bach1LTG+Ins
	0.240181	0.130617	0.234429	0.140878	0.156658	0.32396	0.645929	0.733254	0.87468	0.849144	0.873642	1.08607	0.113885	0.036525	0.11503	0.107905	0.22751	0.113273	0.454208	0.409366	0.427427	0.636369	0.308417	0.567726
Mean	0.204454						0.843786						0.119021						0.467252
SD	0.0751464						0.149625						0.061277						0.1175
p-FOXO1/FOXO1
	HFD NTG						HFD NTG+Ins						HFD Bach1LTG						HFD Bach1LTG+Ins
	0.350955	0.153218	0.316842	0.309298	0.277376	0.422256	0.938999	0.899629	0.71157	0.867535	1.05727	0.818707	0.155041	0.058918	0.110892	0.161395	0.232692	0.171669	0.362465	0.521057	0.433108	0.657586	0.531643	0.437804
Mean	0.304991						0.882286						0.148434						0.490611
SD	0.0892417						0.116226						0.0587766						0.102964
p-GSK3β/GSK3β
	HFD NTG						HFD NTG+Ins						HFD Bach1LTG						HFD Bach1LTG+Ins
	0.297476	0.443143	0.412122	0.314658	0.317692	0.354401	0.938535	0.897602	1.11201	1.20776	1.14559	0.913737	0.167556	0.094982	0.234101	0.160559	0.109641	0.172759	0.480595	0.503945	0.531007	0.500535	0.725273	0.581966
Mean	0.356582						1.03587						0.1566						0.553887
SD	0.0588996						0.134825						0.0498099						0.0909917

## Sheet: Fig4
Fig.4a
protein level
p-IR-β/IR-β
	Bach1fl/fl			Bach1fl/fl+Ins			Bach1LKO			Bach1LKO+Ins
	0.394937	0.386646	0.314066	0.787431	0.680141	0.82631	0.511273	0.398655	0.430121	1.36638	1.03434	1.53103
Mean	0.365216			0.764627			0.446683			1.31059
SD	0.044491			0.0757057			0.058107			0.253001
p-AKT/AKT
	Bach1fl/fl			Bach1fl/fl+Ins			Bach1LKO			Bach1LKO+Ins
	0.138022	0.17268	0.109544	0.6807	0.559739	0.532417	0.186406	0.241155	0.286535	1.05363	1.19149	1.25084
Mean	0.140082			0.590952			0.238032			1.16532
SD	0.0316184			0.0789155			0.0501375			0.101173
p-FOXO1/FOXO1
	Bach1fl/fl			Bach1fl/fl+Ins			Bach1LKO			Bach1LKO+Ins
	0.162386	0.119985	0.172326	0.359818	0.439783	0.294996	0.238115	0.158865	0.089066	1.05055	1.03425	1.14475
Mean	0.151566			0.364866			0.162015			1.07652
SD	0.0277976			0.0725254			0.0745744			0.0596471
p-GSK3β/GSK3β
	Bach1fl/fl			Bach1fl/fl+Ins			Bach1LKO			Bach1LKO+Ins
	0.216815	0.139794	0.236979	0.701275	0.559739	0.568619	0.269738	0.341155	0.409855	1.09757	1.19149	0.958649
Mean	0.197863			0.609878			0.340249			1.08257
SD	0.0512896			0.0792768			0.0700629			0.117145
Fig.4b
protein level
p-IR-β/IR-β
	NTG			NTG+Ins			Bach1LTG			Bach1LTG+Ins
	0.212806	0.440639	0.498108	0.804443	0.79406	1.10929	0.191045	0.321925	0.181127	0.567685	0.56294	0.543207
Mean	0.383851			0.902599			0.231366			0.557944
SD	0.150891			0.179078			0.0785833			0.0129813
p-AKT/AKT
	NTG			NTG+Ins			Bach1LTG			Bach1LTG+Ins
	0.284015	0.258214	0.377376	1.0694	0.762531	0.86661	0.143222	0.167865	0.237962	0.387423	0.468631	0.401949
Mean	0.306535			0.899513			0.183016			0.419334
SD	0.0626918			0.156056			0.0491537			0.0433056
p-FOXO1/FOXO1
	NTG			NTG+Ins			Bach1LTG			Bach1LTG+Ins
	0.188575	0.110137	0.156754	0.925245	0.872462	0.809931	0.127612	0.084082	0.061801	0.370274	0.407632	0.467602
Mean	0.151822			0.869213			0.091165			0.415169
SD	0.0394509			0.0577256			0.0334724			0.0490998
p-GSK3β/GSK3β
	NTG			NTG+Ins			Bach1LTG			Bach1LTG+Ins
	0.283877	0.222519	0.247942	0.733171	0.824733	0.780323	0.156361	0.210215	0.144209	0.31889	0.312953	0.324643
Mean	0.251446			0.779409			0.170262			0.318829
SD	0.0308287			0.0457878			0.03513			0.00584524
Fig.4c
protein level
p-IR-β/IR-β
	AdGFP			AdBACH1
0	0.045332	0.041121	0.046028	0.030921	0.049526	0.03993
Mean	0.0441603			0.0401257
SD	0.00265505			0.00930404
25	0.416739	0.444033	0.452309	0.132154	0.184363	0.191698
Mean	0.437694			0.169405
SD	0.0186131			0.0324681
100	0.588996	0.610115	0.653146	0.224429	0.36463	0.246648
Mean	0.617419			0.278569
SD	0.0326928			0.0753544
200	0.658383	0.677182	0.762941	0.44358	0.401536	0.49611
Mean	0.699502			0.447075
SD	0.0557381			0.0473838
p-AKT/AKT
	AdGFP			AdBACH1
0	0.032873	0.01718	0.009914	0.03433	0.025433	0.022283
Mean	0.019989			0.0273487
SD	0.0117344			0.00624779
25	0.450555	0.605002	0.432385	0.176229	0.27323	0.206073
Mean	0.495981			0.218511
SD	0.0948513			0.0496822
100	0.647208	0.832535	0.59686	0.235004	0.364386	0.289596
Mean	0.692201			0.296329
SD	0.124113			0.0649532
200	0.734402	0.927986	0.656937	0.492889	0.524373	0.454875
Mean	0.773108			0.490712
SD	0.139608			0.0348001
p-FOXO1/FOXO1
	AdGFP			AdBACH1
0	0.06567	0.051384	0.035546	0.020951	0.039199	0.000235
Mean	0.0508667			0.0201283
SD	0.0150687			0.019495
25	0.311089	0.651443	0.582539	0.119145	0.117569	0.097385
Mean	0.515024			0.111366
SD	0.179942			0.0121338
100	0.775154	0.860733	1.08753	0.21326	0.234104	0.273089
Mean	0.907805			0.240151
SD	0.161419			0.0303694
200	0.769823	0.898264	1.20953	0.301074	0.409426	0.434546
Mean	0.959205			0.381682
SD	0.226098			0.0709295
p-GSK3β/GSK3β
	AdGFP			AdBACH1
0	0.009416	0.016595	0.018134	0.010218	0.014429	0.012568
Mean	0.014715			0.012405
SD	0.00465314			0.00211023
25	0.46873	0.408218	0.512649	0.191872	0.256515	0.282587
Mean	0.463199			0.243658
SD	0.0524347			0.0467042
100	0.528398	0.598011	0.66107	0.441828	0.374319	0.349026
Mean	0.595826			0.388391
SD	0.066363			0.0479747
200	0.728545	0.725638	0.809151	0.498663	0.44147	0.525731
Mean	0.754445			0.488621
SD	0.0473994			0.0430187

## Sheet: Fig5
Fig.5a
protein level
p-IR-β/IR-β
	Control			Insulin			Bach1LKO+Insulin			BACH1-HA+Insulin			BACH1ΔBTB-HA+Insulin			BACH1ΔBzip-HA+Insulin
	0.01	0.05	0.09	0.23	0.35	0.31	0.56	0.49	0.61	0.05	0.1	0.18	0.47	0.41	0.38	0.11	0.15	0.13
Mean	0.05			0.296667			0.553333			0.11			0.42			0.13
SD	0.04			0.061101			0.0602771			0.0655744			0.0458258			0.02
p-AKT/AKT
	Control			Insulin			Bach1LKO+Insulin			BACH1-HA+Insulin			BACH1ΔBTB-HA+Insulin			BACH1ΔBzip-HA+Insulin
	0.04	0.09	0.11	0.22	0.33	0.25	0.55	0.49	0.51	0.11	0.08	0.06	0.41	0.51	0.38	0.12	0.08	0.11
Mean	0.08			0.266667			0.516667			0.0833333			0.433333			0.103333
SD	0.0360555			0.0568624			0.0305505			0.0251661			0.0680686			0.0208167
p-GSK3β/GSK3β
	Control			Insulin			Bach1LKO+Insulin			BACH1-HA+Insulin			BACH1ΔBTB-HA+Insulin			BACH1ΔBzip-HA+Insulin
	0.11	0.09	0.06	0.23	0.31	0.26	0.45	0.38	0.55	0.11	0.08	0.05	0.36	0.41	0.34	0.14	0.15	0.08
Mean	0.0866667			0.266667			0.46			0.08			0.37			0.123333
SD	0.0251661			0.0404145			0.08544			0.03			0.0360555			0.0378594
HO-1
	Control			Insulin			Bach1LKO+Insulin			BACH1-HA+Insulin			BACH1ΔBTB-HA+Insulin			BACH1ΔBzip-HA+Insulin
	1.17219	0.934282	0.893525	1.1466	0.912554	0.871518	2.15973	1.96383	1.71176	0.606027	0.437703	0.393452	1.42981	1.81205	1.53447	1.60549	1.88049	1.79615
Mean	1			0.976892			1.94511			0.479061			1.59211			1.76071
SD	0.15051			0.148401			0.224571			0.11216			0.19753			0.140881
Fig.5b
Fig.5d
Fig.5e
Fig.5f
Fig.5g

## Sheet: Fig6
Fig.6a
protein level
	Bach1fl/fl						Bach1fl/fl+Insulin						Bach1LKO						Bach1LKO+Insulin
	0.565091	0.90468	0.795813	1.7093	1.31046	1.31466	1.52102	1.94223	2.00969	2.69346	2.67651	3.24804	0.560802	0.385083	0.751764	1.32069	1.00769	1.07599	0.989991	1.21539	1.32288	1.93982	1.68153	1.68249
Mean	1.1						2.34849						0.850337						1.47202
SD	0.419147						0.632509						0.348403						0.354256
Fig.6c
protein level
p-IR-β/IR-β
	AdGFP			AdBACH1
Ctrl	0.257134	0.185119	0.191922	0.249707	0.185052	0.219424
Mean	0.211392			0.218061
SD	0.0397598			0.032349
Insulin	0.791421	0.733861	1.03587	0.414612	0.403422	0.384756
Mean	0.853718			0.40093
SD	0.160354			0.0150832
Insulin+si-PTP1B	0.849458	1.0409	0.929394	0.876154	1.03388	0.959705
Mean	0.939918			0.95658
SD	0.0961544			0.0789094
p-AKT/AKT
	AdGFP			AdBACH1
Ctrl	0.26286	0.27347	0.397788	0.27571	0.257715	0.334152
Mean	0.311373			0.289192
SD	0.0750257			0.0399623
Insulin	0.715562	0.756119	0.89941	0.439904	0.410601	0.450085
Mean	0.790364			0.43353
SD	0.0965896			0.0204992
Insulin+si-PTP1B	0.732893	0.859429	0.760974	0.818225	0.870115	0.717239
Mean	0.784432			0.80186
SD	0.0664496			0.0777408
p-FOXO1/FOXO1
	AdGFP			AdBACH1
Ctrl	0.257384	0.231199	0.388392	0.233829	0.220571	0.389567
Mean	0.292325			0.281322
SD	0.0842203			0.0939767
Insulin	1.13878	1.34676	1.26292	0.56603	0.30065	0.432831
Mean	1.24949			0.43317
SD	0.104639			0.13269
Insulin+si-PTP1B	1.49927	1.31348	1.29941	1.34097	1.24342	1.58865
Mean	1.37072			1.39101
SD	0.111549			0.177975
p-GSK3β/GSK3β
	AdGFP			AdBACH1
Ctrl	0.393564	0.224009	0.285775	0.248049	0.140833	0.101562
Mean	0.301116			0.163481
SD	0.0858122			0.0758243
Insulin	0.923513	1.03808	0.829813	0.598524	0.442816	0.502823
Mean	0.93047			0.514721
SD	0.10431			0.0785329
Insulin+si-PTP1B	1.28069	1.17615	1.36383	1.05516	1.16268	1.25312
Mean	1.27355			1.15699
SD	0.0940432			0.0991037

## Sheet: Fig7
Fig.7a
liver weight
	HFD NTG								HFD AAV-shPtpn1								HFD Bach1LTG								HFD Bach1LTG+AAV-shPtpn1
	1.56	1.51	1.35	1.66	1.42	1.56	1.85	1.74	1.37	1.43	1.3	1.21	1.2	1.28	1.41	1.28	2.31	1.92	1.61	1.79	1.65	1.99	1.77	2.11	1.84	1.44	1.37	1.44	1.33	1.56	1.89	1.87
Mean	1.58125								1.31								1.89375								1.5925
SD	0.164355								0.0861892								0.237844								0.236869
liver/body weight
	HFD NTG								HFD AAV-shPtpn1								HFD Bach1LTG								HFD Bach1LTG+AAV-shPtpn1
	4	4.31	4.22	4.61	3.94	4.59	5	5.12	4.15	4.14	3.83	3.83	3.72	3.56	3.62	3.59	6.08	5.05	4.32	4.77	4.48	5.53	5.21	5.7	4.82	3.89	3.7	4.24	4.16	4.59	5.11	5.19
Mean	4.47375								3.805								5.1425								4.4625
SD	0.435429								0.233054								0.610287								0.55327
Fig.7b
Fasting blood-glucose
	HFD NTG								HFD AAV-shPtpn1								HFD Bach1LTG								HFD Bach1LTG+AAV-shPtpn1
	11.4	8.3	7.7	9.6	10	8.1	8.6	7.3	7.5	7.1	5.4	5.3	7.9	8.1	6.8	5.2	12.7	9.8	12.2	11.6	12.3	14.6	14.2	10.2	8.9	10.3	8.9	6.4	9.2	8.6	9.6	9.1
Mean	8.875								6.6625								12.2								8.875
SD	1.3646								1.20112								1.69621								1.12853
Fasting insulin
	HFD NTG								HFD AAV-shPtpn1								HFD Bach1LTG								HFD Bach1LTG+AAV-shPtpn1
	13.7816	14.8417	13.2515	12.7214	17.492	17.492	15.3717	14.3116	10.0711	7.42084	8.48096	10.6012	10.6012	11.1313	13.2515	13.7816	19.0822	15.9018	17.492	23.8527	15.3717	22.7926	20.1423	14.8417	15.9018	12.1914	13.7816	14.8417	13.7816	19.0822	15.3717	12.1914
Mean	14.9079								10.6675								18.6846								14.6429
SD	1.8017								2.14728								3.397								2.24774
HOMA-IR
	HFD NTG								HFD AAV-shPtpn1								HFD Bach1LTG								HFD Bach1LTG+AAV-shPtpn1
	6.98266	5.47493	4.53496	5.42781	7.77421	6.29711	5.87542	4.64333	3.35705	2.34169	2.03543	2.49717	3.7222	4.00725	4.0049	3.18507	10.7708	6.92612	9.48454	12.2974	8.40322	14.7898	12.712	6.72823	6.29005	5.58094	5.45137	4.22163	5.63513	7.29363	6.55861	4.93074
Mean	5.8763								3.14384								10.264								5.74526
SD	1.11386								0.770785								2.89287								0.961112
Fig.7c
	HFD NTG								HFD AAV-shPtpn1								HFD Bach1LTG								HFD Bach1LTG+AAV-shPtpn1
0 min	11.4	8.3	7.7	9.6	10	8.1	8.6	7.3	7.5	7.1	5.4	5.3	7.9	8.1	6.8	5.2	12.7	9.8	12.2	11.6	12.3	14.6	14.2	10.2	8.9	10.3	8.9	6.4	9.2	8.6	9.6	9.1
Mean	8.875								6.6625								12.2								8.875
SD	1.3646								1.20112								1.69621								1.12853
15 min	23.3	24	14.1	29.2	13.3	14.1	14.5	7.3	17.1	12.2	10.7	19.2	20.2	16	14.2	6.7	14.8	30	30	18.2	18.9	16.2	30	26.4	9.7	20.9	23	21.2	21.5	20.7	22.1	18.3
Mean	17.475								14.5375								23.0625								19.675
SD	7.23656								4.53933								6.67467								4.25164
30 min	20.8	22.3	18.9	26.3	19.6	16.1	17.8	29.2	20.1	14.3	16.9	16.6	17.1	23.6	12.8	15.8	22.8	30	30	30	30	25.4	30	30	22.7	25.3	23.5	23.4	24.3	22.8	23.1	22.1
Mean	21.375								17.15								28.525								23.4
SD	4.41677								3.37088								2.81818								1.00428
60 min	17.3	19	14.4	26.9	15.5	13.9	17.9	25	16.9	10.2	13.9	11.8	13.3	18.3	14.1	12.4	18.8	30	30	30	30	23.3	27.4	30	16.1	21.4	21.4	22.2	23.4	25.1	21.8	19.2
Mean	18.7375								13.8625								27.4375								21.325
SD	4.80147								2.64842								4.21831								2.70911
90 min	14.7	12.9	12.6	21.6	12.4	10.2	9.7	14.7	11.2	8.1	8.2	7.2	9.4	15.2	12.6	8.2	16.7	30	25	25.4	27.1	24.1	25	23	15.2	18.4	18.6	19.5	15.5	17.6	17.9	15.2
Mean	13.6								10.0125								24.5375								17.2375
SD	3.70559								2.76531								3.80899								1.69953
120 min	10.8	8.1	9.2	14.5	5.7	7.4	8.8	5.3	9.3	4.1	5.2	4.7	8.4	9.2	4.5	4.1	14.2	24	18.9	23.3	20.8	24.3	22.4	20.6	8	14.6	12.5	13.5	10.1	12.9	11.6	11.9
Mean	8.725								6.1875								21.0625								11.8875
SD	2.94994								2.34243								3.33721								2.06151
AUC
	HFD NTG								HFD AAV-shPtpn1								HFD Bach1LTG								HFD Bach1LTG+AAV-shPtpn1
	87.2	86.4	68.45	116.1	68.65	62.05	68.6	82.5	73.7	50.4	55	59.8	68.15	81.75	59.35	47.75	86.55	136.9	130.6	121.1	122.6	108.5	130.7	124.8	88.2	98.45	83.9	93.5	94.35	96.95	95.5	85.3
Mean	79.9937								61.9875								120.219								92.0187
SD	17.389								11.7307								16.01								5.49109
Fig.7d
	HFD NTG								HFD AAV-shPtpn1								HFD Bach1LTG								HFD Bach1LTG+AAV-shPtpn1
0 min	9.3	10.7	10.8	9.7	8.4	8.2	9.4	12.2	9.6	7.5	10.5	8.3	5.4	7.3	12.3	7.2	12.4	10	10.2	9.8	12.7	11.8	12.2	12.6	10.2	5.6	10.4	8.8	15	11.8	8.9	11.9
Mean	9.8375								8.5125								11.4625								10.325
SD	1.33624								2.1853								1.24549								2.7572
15 min	6.6	6.7	5.2	4.6	5.8	4.2	6.2	8.2	5.1	3.7	6.5	6.9	5	3.7	3.5	3.7	7.1	6.9	6.2	6.1	8.3	8.8	6.8	9.2	6.2	3.8	8.8	5.3	11.9	5.9	4.5	7.6
Mean	5.9375								4.7625								7.425								6.75
SD	1.28612								1.34901								1.18533								2.62787
30 min	3.9	4.7	4	3.4	4.9	3.1	3.4	3.8	1.5	1	3.5	4.3	3.7	2.9	2.3	1	5.6	4.3	5.1	5.3	5.6	5.5	5.6	5.4	5.4	3.7	5.1	2.6	7	3.7	4.1	5.8
Mean	3.9								2.525								5.3								4.675
SD	0.632456								1.27475								0.440779								1.40991
60 min	2.3	2.3	2.3	1.5	3	1.3	1.9	2.7	1	1	2.2	1.7	2.1	1.2	1.8	1.2	4.4	4.2	4.5	5.2	4.2	4.6	4.1	4.8	3.6	2.7	1.9	2.3	4.8	2	2.7	4.2
Mean	2.1625								1.525								4.5								3.025
SD	0.573056								0.486239								0.36645								1.06335
90 min	2.1	2.4	2.6	1.6	3.4	1.6	2	2.3	1	1.3	1.8	1	2.1	1	1.4	1	4.1	5.1	5.1	3.7	5.1	5.3	4.1	5.6	2.5	3.3	2	2.5	5.2	3.8	2.3	3.3
Mean	2.25								1.325								4.7625								3.1125
SD	0.58554								0.423421								0.690626								1.03846
120 min	4.7	3.5	3.1	2.2	4.2	3.1	2	2.7	2	1.2	1.3	1	3.6	1.3	1.8	1.5	5.6	6.2	6.3	4.1	5.8	6.7	5.6	8.4	2.5	5	3.1	5.5	6.3	4.1	3.4	3.3
Mean	3.1875								1.7125								6.0875								4.15
SD	0.929574								0.828833								1.21236								1.32449
AUC
	HFD NTG								HFD AAV-shPtpn1								HFD Bach1LTG								HFD Bach1LTG+AAV-shPtpn1
	21.9	23.2	21.05	17.05	23.4	15.85	19.2	24.45	14.4	11.35	19.9	18.55	17.4	13.1	16.05	11.25	30.2	28.6	29.15	27.25	32.45	33.45	29.5	35.5	24.05	18.8	24.55	19.85	33.7	23.35	19.75	34.35
Mean	20.7625								15.25								30.7625								24.8
SD	3.12201								3.25861								2.77846								6.08446
Fig.7f
	HFD NTG								HFD AAV-shPtpn1								HFD Bach1LTG								HFD Bach1LTG+AAV-shPtpn1
	27.9197	26.8535	21.3654	15.6046	19.638	21.5638	21.7539	18.9272	33.0606	28.4817	28.4817	29.1925	24.9194	29.4735	28.7214	29.1429	9.89338	13.9433	12.0258	16.6543	17.1998	9.35614	13.3647	19.7372	19.8611	18.2247	29.0437	33.0606	22.4895	24.9525	16.7039	31.2257
Mean	21.7032								28.9342								14.0218								24.4452
SD	4.04387								2.20394								3.64357								6.15358
Fig.7g
protein level
p-IR-β/IR-β
	HFD NTG						HFD AAV-shPtpn1						HFD Bach1LTG						HFD Bach1LTG+AAV-shPtpn1
	0.899243	0.85316	0.859797	0.719704	0.761927	0.791549	1.25871	1.22369	1.2979	1.12857	1.12335	1.38285	0.256689	0.391047	0.250776	0.497878	0.446785	0.485813	0.936882	0.941261	1.05231	1.11902	1.09746	1.23854
Mean	0.81423						1.23584						0.388165						1.06425
SD	0.0678296						0.100296						0.110615						0.114866
p-AKT/AKT
	HFD NTG						HFD AAV-shPtpn1						HFD Bach1LTG						HFD Bach1LTG+AAV-shPtpn1
	0.616306	0.754515	0.727319	0.751535	0.940211	0.876958	1.5431	1.30157	1.30075	1.5026	1.50947	1.52944	0.419726	0.379377	0.374158	0.439261	0.834476	0.638208	1.1796	1.28004	1.19845	0.858759	1.00488	0.844031
Mean	0.777807						1.44782						0.514201						1.06096
SD	0.114952						0.114507						0.184545						0.185506
p-FOXO1/FOXO1
	HFD NTG						HFD AAV-shPtpn1						HFD Bach1LTG						HFD Bach1LTG+AAV-shPtpn1
	0.588673	0.894922	0.793909	0.659194	0.878208	0.653499	0.973169	0.960292	1.11606	1.07594	1.11475	1.22567	0.456725	0.462136	0.419634	0.496324	0.574395	0.481686	0.873291	0.827742	0.796611	0.857275	0.751549	0.741727
Mean	0.744734						1.07765						0.481817						0.808033
SD	0.128675						0.0994503						0.0522778						0.0543861
p-GSK3β/GSK3β
	HFD NTG						HFD AAV-shPtpn1						HFD Bach1LTG						HFD Bach1LTG+AAV-shPtpn1
	0.776611	0.819682	0.756344	0.614001	0.606949	0.658539	1.35124	1.32733	1.44657	1.06566	0.862243	0.933522	0.326123	0.31178	0.424791	0.243425	0.193375	0.192738	0.881261	1.01974	0.935867	0.532083	0.655118	0.633955
Mean	0.705354						1.16443						0.282039						0.776338
SD	0.0905196						0.243074						0.0900367						0.195106

## Sheet: Fig8
Fig.8a
	db/db								db/db+AAV-shBach1
	25.8	39.4	31.2	46.4	41.8	40.8	27.6	25.8	22.6	33.3	24.6	28.5	33	21.6	27.6	21.6
Mean	34.85								26.6
SD	8.17225								4.78778
Fig.8b
	db/db								db/db+AAV-shBach1
0 min	25.8	39.4	31.2	46.4	41.8	40.8	27.6	25.8	22.6	33.3	24.6	28.5	33	21.6	27.6	21.6
Mean	34.85								26.6
SD	8.17225								4.78778
15 min	60	60	56.7	46.8	47.1	33.6	42.6	32.4	43.8	44.2	33.6	31	43.2	42.8	32.6	32.2
Mean	47.4								37.925
SD	10.9736								6.01516
30 min	61.2	57.9	46.8	66.9	60	44.7	49.2	60	51.3	32.4	37.8	51.2	26.7	56.1	56.7	48
Mean	55.8375								45.025
SD	7.92662								11.2929
60 min	63.9	65.1	66	56.7	60.9	66.6	58.8	49.8	23.7	37.8	53.4	57.3	51.9	50.1	61.5	51.9
Mean	60.975								48.45
SD	5.73654								12.1045
90 min	54.3	49.2	55.2	59.4	56.2	59.7	50.4	69	36.3	38.7	44.1	61.2	44.7	43.5	49.2	45.4
Mean	56.675								45.3875
SD	6.23097								7.53628
120 min	56.1	60.3	41.7	37.2	43.5	58.2	51	56.7	22.6	34.2	35.1	42.9	46.2	33	51.9	50.7
Mean	50.5875								39.575
SD	8.6903								10.0777
150 min	53.4	44.1	31.8	36.3	35.1	33.6	41.1	52.2	21.8	17.4	22.2	36.6	24	39.3	44.1	47.4
Mean	40.95								31.6
SD	8.32466								11.551
AUC
	db/db								db/db+AAV-shBach1
	335.1	334.3	297.9	308.4	306.2	300	286.4	306.9	199.9	212.7	227.4	276.2	241.2	256	287.8	262.7
Mean	309.4								245.488
SD	17.103								30.797
Fig.8c
	db/db								db/db+AAV-shBach1
0 min	26.4	33.3	36.3	39	25.8	25.5	39.3	33	22.6	33.3	24.6	33	18.1	26.4	21.6	27.6
Mean	32.325								25.9
SD	5.79008								5.34816
15 min	20.6	33	33	21.4	20.1	17.3	18.8	19.3	17.9	10.3	19.2	14.4	33	10.4	18.4	23.1
Mean	22.9375								18.3375
SD	6.33041								7.38453
30 min	33	14.1	11.1	11.2	12.1	12.5	11.5	23.5	11.8	6.2	12.3	16.7	9.1	26.8	9.7	7.8
Mean	16.125								12.55
SD	7.95968								6.58808
60 min	7.4	9.2	20.8	15.3	7.3	8.2	17.4	5.8	6.1	9.9	7.6	7.8	5.4	14.2	7.6	5.7
Mean	11.425								8.0375
SD	5.591								2.87995
90 min	4.9	6.1	10.7	5.3	5.6	8.8	12.4	13.4	3.7	5.7	8	5.3	4	2.3	6.6	7.4
Mean	8.4								5.375
SD	3.41091								1.95503
120 min	4.3	15.9	6.5	6.3	6.7	5.3	5.2	3.7	3.4	2.9	4.2	4.8	4.1	4.8	4.3	3.5
Mean	6.7375								4
SD	3.85077								0.680336
150 min	9.3	9.2	6.7	4.3	9.1	8.2	8.9	7.9	3.6	5.6	6.6	4.3	4.1	3.3	3.2	5.2
Mean	7.95								4.4875
SD	1.71381								1.21
AUC
	db/db								db/db+AAV-shBach1
	88.05	99.55	103.6	81.15	69.25	68.95	89.4	86.15	56	54.45	66.9	67.65	66.7	73.35	59	63.9
Mean	85.7625								63.4938
SD	12.5555								6.48743
Fig.8d
	db/db					db/db+AAV-shBach1
	8.3	9.68	10.96	10.32	9.63	12.42	13.24	14.02	13.63	12.83
Mean	9.778					13.228
SD	0.988291					0.632511
Fig.8e
	db/db					db/db+AAV-shBach1
Basal HGP	18.21	18.12	16.8	18.36	18.63	18.96	17.39	18.73	20.46	17.7
Mean	18.024					18.648
SD	0.711006					1.21127
Clamp HGP	16.13	17.92	15.45	17.5	17.09	8.61	9.99	7.4	8.48	8.89
Mean	16.818					8.674
SD	1.01221					0.927809
Fig.8f
	db/db					db/db+AAV-shBach1
	11	1	8	5	8	55	43	61	59	50
Mean	6.6					53.6
SD	3.78153					7.26636
Fig.8g
	db/db					db/db+AAV-shBach1
	15.3754	11.011	11.2112	12.6126	11.0911	18.8589	17.8979	14.4544	21.5015	22.5025
Mean	12.2603					19.043
SD	1.8612					3.17853
Fig.8h
	db/db						db/db+AAV-shBach1
G6pc	1.23971	1.05702	0.972655	0.939523	0.913831	0.913831	0.379093	0.201748	0.318778	0.483177	0.275596	0.539848
Mean	1.00609						0.366373
SD	0.126288						0.127676
Pck1	1.21279	1.02693	0.863539	1.10829	1.13945	0.736284	0.33424	0.26224	0.311857	0.204328	0.531801	0.594174
Mean	1.01455						0.373107
SD	0.18115						0.15498
Fig.8i

## Sheet: FigS1
Fig.S1a
	Normal						NAFLD
	male	male	female	male	female	female	female	male	female	male	male	female
	1.09801	1.03561	1.04018	0.994508	0.915757	0.915943	1.35251	1.49654	2.20058	1.63787	1.94835	2.05083
Mean	1						1.78111
SD	0.0730479						0.335221
Fig.S1c
	CD					HFD
	1.0793	0.997486	0.894465	1.0144	1.01435	1.26642	1.28214	1.25426	1.19086	1.30932
Mean	1					1.2606
SD	0.0667941					0.0440897
Fig.S1d
	Control				ob/ob
	1.04713	0.99144	0.97098	0.990454	1.54494	1.81908	1.74489	1.68482
Mean	1				1.69843
SD	0.0327995				0.116129
Fig.S1e
	Control			db/db
	0.790454	1.09144	1.12098	1.39259	1.7349	1.71102
Mean	1.00096			1.61284
SD	0.182899			0.191112
Fig.S1f
	Control			OA
	0.897751	0.984325	1.11793	2.40903	2.91548	2.63179
Mean	1			2.6521
SD	0.110921			0.253833
Fig.S1g
protein level
	Control			PA
	0.91959	1.0222	0.823838	2.37683	2.54823	2.72687
Mean	0.921877			2.55064
SD	0.0992023			0.175031

## Sheet: FigS2
Fig.S2b
protein level
	liver
	Bach1fl/fl			Bach1LKO
	1.03222	1.00131	0.966479	0.216749	0.180648	0.259181
Mean	1			0.218859
SD	0.0328885			0.039309
Fig.S2c
	Bach1fl/fl			Bach1LKO
	97.78	95.56	98.89	21.44	27.78	18.89
Mean	97.41			22.7033
SD	1.69555			4.57767

[truncated: 11 more sheets: FigS3, FigS4, FigS5, FigS6, FigS7, FigS8, FigS9, FigS10, FigS11, FigS12, FigS13]
